# Supplementary material for: Genomic and Phenotypic Comparisons Reveal Distinct Variants of Wolbachia Strain wAlbB
Source: Appl Environ Microbiol. 2022 Nov 1;88(22):e01412-22. doi: 10.1128/aem.01412-22 (PMC9680635; doi:10.1128/aem.01412-22)
Supplement: Supplemental file 2 — Table S1. Download aem.01412-22-s0002.xlsx, XLSX file, 0.01 MB [file aem.01412-22-s0002.xlsx]

## Sheet: Sheet1
Product (yellow: core phage gene ; green: octomom-like gene)	wAlbB-Hou	wAlbB-Uju	Description	large indels gene accession
P44/Msp2 family outer membrane protein (wspB)	-	L3551_01630	truncated by transposase in wAlbB-Hou (DEJ70_04555-DEJ70_04565)
DNA polymerase III subunit epsilon	-	L3551_01495	frameshift in wAlbB-Hou (DEJ70_04355-DEJ70_04360)
Ribosomal RNA small subunit methyltransferase D	-	L3551_04755	truncated by transposase in wAlbB-Hou (DEJ70_01295-DEJ70_01305)
ankyrin repeat domain protein	-	L3551_04595	indel	L3551_04595
Sensor histidine kinase RcsC	-	L3551_04025	frameshift in wAlbB-Hou (DEJ70_00550)
Putative prophage major tail sheath protein	-	L3551_03275	truncated by transposase in wAlbB-Hou (DEJ70_05870-DEJ70_05880)
Chromosome partition protein Smc	-	L3551_00255	indel	L3551_00250-L3551_00255
putative lipase	-	L3551_00250	indel and truncated by transposase in wAlbB-Hou (DEJ70_03215)	L3551_00250-L3551_00255
Multidrug resistance protein MdtC	-	L3551_07370	truncated by transposase in wAlbB-Hou (DEJ70_02945-DEJ70_02955)
Protein translocase subunit SecA	-	L3551_05645	indel	L3551_05645-L3551_05650
Protein translocase subunit SecA	-	L3551_05650	indel	L3551_05645-L3551_05650
hypothetical protein	-	L3551_06280	indel	L3551_06280-L3551_06285-L3551_06290
hypothetical protein	-	L3551_06285	indel	L3551_06280-L3551_06285-L3551_06290
mgtE intracellular N domain protein	-	L3551_06290	indel and tuncated by transposase in wAlbB-Hou (DEJ70_06750)	L3551_06280-L3551_06285-L3551_06290
hypothetical protein	-	L3551_01935	indel	L3551_01935-L3551_01940-L3551_01945
Multidrug resistance protein MdtA	-	L3551_01940	indel	L3551_01935-L3551_01940-L3551_01945
p-hydroxybenzoic acid efflux pump subunit AaeA	-	L3551_01945	indel	L3551_01935-L3551_01940-L3551_01945
Phage recombinase	-	L3551_02350	indel	L3551_02350-L3551_02380
Phage protein (DUF2924 domain-containing protein)	-	L3551_02355	indel	L3551_02350-L3551_02380
ankyrin repeat domain-containing protein	-	L3551_02360	indel	L3551_02350-L3551_02380
ankyrin repeat domain-containing protein	-	L3551_02365	indel	L3551_02350-L3551_02380
Phage tail formation protein I	-	L3551_02370	indel	L3551_02350-L3551_02380
Phage tail tip, host specificity protein J	-	L3551_02375	indel	L3551_02350-L3551_02380
Phage head, head-tail joining protein W	-	L3551_02380	indel	L3551_02350-L3551_02380
ankyrin repeat domain-containing protein	-	L3551_02645	indel	L3551_02645
Chromosome partition protein Smc	-	L3551_00910	frameshift in wAlbB-Hou (DEJ70_03810)
hypothetical protein	-	L3551_05600	extra copy in wAlbB-Uju but all copies in all genomes are truncated by transposase
hypothetical protein	DEJ70_03980	-	indel	DEJ70_03980
hypothetical protein	DEJ70_04235	-	indel	DEJ70_04235
hypothetical protein	DEJ70_04365	-	indel	DEJ70_04365-DEJ70_04425
hypothetical protein	DEJ70_04370	-	indel	DEJ70_04365-DEJ70_04425
hypothetical protein	DEJ70_04375	-	indel	DEJ70_04365-DEJ70_04425
hypothetical protein	DEJ70_04390	-	indel	DEJ70_04365-DEJ70_04425
hypothetical protein	DEJ70_04395	-	indel	DEJ70_04365-DEJ70_04425
hypothetical protein	DEJ70_04400	-	indel	DEJ70_04365-DEJ70_04425
phage tail protein	DEJ70_04405	-	indel	DEJ70_04365-DEJ70_04425
ATP-dependent zinc metalloprotease FtsH	DEJ70_04410	-	indel	DEJ70_04365-DEJ70_04425
ankyrin repeat domain-containing protein	DEJ70_04415	-	indel	DEJ70_04365-DEJ70_04425
ComF family protein	DEJ70_04425	-	indel	DEJ70_04365-DEJ70_04425
alpha/beta hydrolase	DEJ70_05810	-	indel	DEJ70_05810-DEJ70_05900
hypothetical protein	DEJ70_05825	-	indel	DEJ70_05810-DEJ70_05900
ankyrin repeat domain-containing protein	DEJ70_05830	-	indel	DEJ70_05810-DEJ70_05900
hypothetical protein	DEJ70_05885	-	indel	DEJ70_05810-DEJ70_05900
hypothetical protein	DEJ70_05890	-	indel	DEJ70_05810-DEJ70_05900
hypothetical protein	DEJ70_05895	-	indel	DEJ70_05810-DEJ70_05900
DUF4815 domain-containing protein	DEJ70_05900	-	indel	DEJ70_05810-DEJ70_05900
hypothetical protein	DEJ70_06130	-	truncated by transposase in wAlbB-Uju (L3551_03005-L3551_03015)
ankyrin repeat domain-containing protein	DEJ70_06665-DEJ70_06695 (wrongly annotated)	-	truncated by transposase in wAlbB-Uju (L3551_02435-L3551_02445)
transcriptional regulator	DEJ70_06995	-	indel	DEJ70_06995-DEJ70_07015
transcriptional regulator	DEJ70_07000	-	indel	DEJ70_06995-DEJ70_07015
hypothetical protein	DEJ70_07010	-	indel	DEJ70_06995-DEJ70_07015
DNA repair protein RadC	DEJ70_07015	-	indel	DEJ70_06995-DEJ70_07015
WO phage genes
Octomom-like genes
