# Supplementary material for: Genomic and Phenotypic Comparisons Reveal Distinct Variants of Wolbachia Strain wAlbB
Source: Appl Environ Microbiol. 2022 Nov 1;88(22):e01412-22. doi: 10.1128/aem.01412-22 (PMC9680635; doi:10.1128/aem.01412-22)
Supplement: Supplemental file 3 — Table S2. Download aem.01412-22-s0003.xlsx, XLSX file, 0.04 MB [file aem.01412-22-s0003.xlsx]

## Sheet: Uju reads on Uju genome
wAlbB-Uju reads mapped onto wAlbB-Uju genome
CHROM	POS	TYPE	REF	ALT	EVIDENCE	FTYPE	STRAND	NT_POS	AA_POS	EFFECT	LOCUS_TAG	GENE	PRODUCT
CP102671	N/A	N/A	N/A	N/A	N/A	N/A	N/A	N/A	N/A	N/A	N/A	N/A	N/A

## Sheet: Uju reads on Hou genome
wAlbB-Uju reads mapped onto wAlbB-Hou genome
CHROM	POS	TYPE	REF	ALT	EVIDENCE	FTYPE	STRAND	NT_POS	AA_POS	EFFECT	LOCUS_TAG	GENE	PRODUCT
CP031221	868323	ins	T	TC	TC:52 T:4	CDS	+	129/141	43/46	frameshift_variant c.128_129insC p.Pro45fs	DEJ70_04140		hypothetical protein
CP031221	799342	ins	G	GA	GA:78 G:0	CDS	+	437/2075	146/690	frameshift_variant c.436dupA p.Met146fs	DEJ70_03810		hypothetical protein
CP031221	813580	ins	T	TTGTGCTTATTA	TTGTGCTTATTA:58 T:3	CDS	+	685/705	229/234	frameshift_variant c.684_685insGCTTATTATGT p.Ile229fs	DEJ70_03875		ankyrin repeat domain-containing protein
CP031221	1000689	snp	G	A	A:116 G:0	regulatory	+			intragenic_variant n.1000689G>A
CP031221	874039	snp	A	G	G:85 A:0	tmRNA	-			intragenic_variant n.874039A>G	DEJ70_04175	ssrA	transfer-messenger RNA
CP031221	843609	snp	C	T	T:64 C:0	CDS	-	1007/1938	336/645	missense_variant c.1007G>A p.Gly336Asp	DEJ70_04030		hypothetical protein
CP031221	1098302	snp	C	T	T:14 C:0	CDS	-	1030/1272	344/423	missense_variant c.1030G>A p.Val344Ile	DEJ70_05380	ltrA	group II intron reverse transcriptase/maturase
CP031221	712926	snp	T	C	C:82 T:0	CDS	-	1160/1830	387/609	missense_variant c.1160A>G p.Gln387Arg	DEJ70_03415	typA	translational GTPase TypA
CP031221	654677	snp	C	T	T:79 C:0	CDS	+	1193/1749	398/582	missense_variant c.1193C>T p.Ser398Leu	DEJ70_03140		ribonuclease E/G
CP031221	1377333	snp	A	G	G:61 A:0	CDS	+	11/1272	4/423	missense_variant c.11A>G p.Lys4Arg	DEJ70_06670		hypothetical protein
CP031221	1381607	snp	G	A	A:67 G:0	CDS	+	1279/1824	427/607	missense_variant c.1279G>A p.Asp427Asn	DEJ70_06680		hypothetical protein
CP031221	1373220	snp	C	T	T:67 C:0	CDS	-	1405/1944	469/647	missense_variant c.1405G>A p.Gly469Ser	DEJ70_06660		ankyrin repeat domain-containing protein
CP031221	1178113	snp	A	G	G:104 A:0	CDS	-	1442/1884	481/627	missense_variant c.1442T>C p.Val481Ala	DEJ70_05725		RNA polymerase sigma factor RpoD
CP031221	868836	snp	C	T	T:85 C:0	CDS	-	146/558	49/185	missense_variant c.146G>A p.Arg49Gln	DEJ70_04145		hypothetical protein
CP031221	762349	snp	C	T	T:109 C:0	CDS	+	151/297	51/98	missense_variant c.151C>T p.His51Tyr	DEJ70_03650		hypothetical protein
CP031221	188906	snp	A	G	G:94 A:0	CDS	-	151/660	51/219	missense_variant c.151T>C p.Cys51Arg	DEJ70_01010		CADD family putative folate metabolism protein
CP031221	209838	snp	C	T	T:102 C:0	CDS	+	161/1935	54/644	missense_variant c.161C>T p.Thr54Ile	DEJ70_01130		excinuclease ABC subunit UvrB
CP031221	84846	snp	C	T	T:57 C:0	CDS	-	1636/1653	546/550	missense_variant c.1636G>A p.Val546Ile	DEJ70_00455		30S ribosomal protein S1
CP031221	1327268	snp	T	C	C:137 T:0	CDS	-	1736/2334	579/777	missense_variant c.1736A>G p.Lys579Arg	DEJ70_06465		hypothetical protein
CP031221	1059815	snp	A	G	G:98 A:0	CDS	+	176/666	59/221	missense_variant c.176A>G p.His59Arg	DEJ70_05200		TenA family transcriptional regulator
CP031221	550849	snp	T	C	C:71 T:0	CDS	+	1814/1848	605/615	missense_variant c.1814T>C p.Ile605Thr	DEJ70_02715		NADH-quinone oxidoreductase subunit L
CP031221	360097	snp	A	G	G:57 A:0	CDS	+	203/8520	68/2839	missense_variant c.203A>G p.His68Arg	DEJ70_01820		DNA-directed RNA polymerase subunit beta/beta'
CP031221	106300	snp	A	G	G:84 A:0	CDS	-	2090/2169	697/722	missense_variant c.2090T>C p.Phe697Ser	DEJ70_00585		hypothetical protein
CP031221	611	snp	A	G	G:98 A:0	CDS	+	209/1017	70/338	missense_variant c.209A>G p.Asp70Gly	DEJ70_00005		uroporphyrinogen decarboxylase
CP031221	229888	snp	G	A	A:57 G:0	CDS	+	20/873	7/290	missense_variant c.20G>A p.Gly7Glu	DEJ70_01220		IS982 family transposase
CP031221	1203043	snp	C	T	T:78 C:0	CDS	-	223/2265	75/754	missense_variant c.223G>A p.Val75Met	DEJ70_05850		phage tail tape measure protein
CP031221	344957	snp	T	C	C:73 T:0	CDS	-	233/627	78/208	missense_variant c.233A>G p.Tyr78Cys	DEJ70_01720	clpP	ATP-dependent Clp endopeptidase proteolytic subunit ClpP
CP031221	521067	snp	C	T	T:71 C:0	CDS	-	248/3606	83/1201	missense_variant c.248G>A p.Cys83Tyr	DEJ70_02570		ankyrin repeat domain-containing protein
CP031221	467767	snp	A	G	G:96 A:0	CDS	+	2557/3204	853/1067	missense_variant c.2557A>G p.Ile853Val	DEJ70_02315		carbamoyl-phosphate synthase large subunit
CP031221	1168323	snp	C	T	T:94 C:0	CDS	-	265/1230	89/409	missense_variant c.265G>A p.Gly89Ser	DEJ70_05670		lipoprotein-releasing ABC transporter permease subunit
CP031221	437162	snp	C	T	T:71 C:0	CDS	-	266/279	89/92	missense_variant c.266G>A p.Ser89Asn	DEJ70_02155		hypothetical protein
CP031221	450284	snp	C	T	T:105 C:0	CDS	+	26/300	1999-09-01	missense_variant c.26C>T p.Ser9Phe	DEJ70_02235		oxidoreductase
CP031221	251998	snp	G	A	A:103 G:0	CDS	+	2812/3234	938/1077	missense_variant c.2812G>A p.Glu938Lys	DEJ70_01285		conjugal transfer protein
CP031221	89083	snp	G	A	A:57 G:0	CDS	-	287/300	96/99	missense_variant c.287C>T p.Thr96Ile	DEJ70_00475		terminase
CP031221	1042321	snp	C	T	T:113 C:0	CDS	-	304/621	102/206	missense_variant c.304G>A p.Asp102Asn	DEJ70_05085		30S ribosomal protein S3
CP031221	209142	snp	C	T	T:84 C:0	CDS	+	313/762	105/253	missense_variant c.313C>T p.Pro105Ser	DEJ70_01125		cytochrome c1
CP031221	266497	snp	A	G	G:69 A:0	CDS	+	318/2772	106/923	missense_variant c.318A>G p.Ile106Met	DEJ70_01340		hypothetical protein
CP031221	753451	snp	G	A	A:87 G:0	CDS	+	325/507	109/168	missense_variant c.325G>A p.Val109Ile	DEJ70_03605		pantetheine-phosphate adenylyltransferase
CP031221	9192	snp	A	G	G:93 A:0	CDS	+	346/1467	116/488	missense_variant c.346A>G p.Ser116Gly	DEJ70_00045		N-acetylmuramoyl-L-alanine amidase
CP031221	1320231	snp	T	C	C:83 T:0	CDS	-	379/1107	127/368	missense_variant c.379A>G p.Thr127Ala	DEJ70_06440		D-alanyl-D-alanine carboxypeptidase
CP031221	273276	snp	A	G	G:92 A:1	CDS	+	391/480	131/159	missense_variant c.391A>G p.Thr131Ala	DEJ70_01365		hypothetical protein
CP031221	394282	snp	T	C	C:75 T:0	CDS	+	391/411	131/136	missense_variant c.391T>C p.Ser131Pro	DEJ70_01950		hypothetical protein
CP031221	143666	snp	T	C	C:68 T:0	CDS	+	400/1278	134/425	missense_variant c.400T>C p.Phe134Leu	DEJ70_00735		DUF21 domain-containing protein
CP031221	195305	snp	A	T	T:94 A:0	CDS	-	401/621	134/206	missense_variant c.401T>A p.Leu134Gln	DEJ70_01060		ribonuclease D
CP031221	686469	snp	A	G	G:86 A:0	CDS	+	40/339	14/112	missense_variant c.40A>G p.Ser14Gly	DEJ70_03300		outer membrane protein assembly factor BamE
CP031221	766217	snp	C	T	T:93 C:0	CDS	-	40/1182	14/393	missense_variant c.40G>A p.Asp14Asn	DEJ70_03665		hypothetical protein
CP031221	627065	snp	C	T	T:87 C:0	CDS	-	469/645	157/214	missense_variant c.469G>A p.Asp157Asn	DEJ70_03005		hypothetical protein
CP031221	1257122	snp	G	A	A:36 G:0	CDS	-	485/1022	162/339	missense_variant c.485C>T p.Pro162Leu	DEJ70_06130		hypothetical protein
CP031221	882736	snp	C	T	T:78 C:0	CDS	+	493/1191	165/396	missense_variant c.493C>T p.Pro165Ser	DEJ70_04230		hypothetical protein
CP031221	1376078	snp	T	C	C:67 T:0	CDS	+	511/1746	171/581	missense_variant c.511T>C p.Tyr171His	DEJ70_06665		hypothetical protein
CP031221	999208	snp	G	A	A:73 G:0	CDS	+	515/1059	172/352	missense_variant c.515G>A p.Arg172Lys	DEJ70_04815		M23 family peptidase
CP031221	551407	snp	T	C	C:93 T:0	CDS	+	521/1443	174/480	missense_variant c.521T>C p.Val174Ala	DEJ70_02720		NADH-quinone oxidoreductase subunit M
CP031221	1179028	snp	T	A	A:67 T:0	CDS	-	527/1884	176/627	missense_variant c.527A>T p.Lys176Met	DEJ70_05725		RNA polymerase sigma factor RpoD
CP031221	1188288	snp	A	G	G:89 A:0	CDS	+	544/1464	182/487	missense_variant c.544A>G p.Ile182Val	DEJ70_05790		DegQ family serine endoprotease
CP031221	613503	snp	A	G	G:50 A:0	CDS	-	544/1554	182/517	missense_variant c.544T>C p.Ser182Pro	DEJ70_02940		transcription termination/antitermination protein NusA
CP031221	444659	snp	G	A	A:101 G:0	CDS	+	592/1152	198/383	missense_variant c.592G>A p.Val198Ile	DEJ70_02205		DNA polymerase III subunit beta
CP031221	507205	snp	T	C	C:80 T:0	CDS	-	604/1002	202/333	missense_variant c.604A>G p.Lys202Glu	DEJ70_02515		hypothetical protein
CP031221	170454	snp	G	A	A:112 G:0	CDS	-	62/927	21/308	missense_variant c.62C>T p.Ser21Leu	DEJ70_00900		hypothetical protein
CP031221	1033672	snp	T	C	C:75 T:0	CDS	-	725/1068	242/355	missense_variant c.725A>G p.Gln242Arg	DEJ70_05000		DNA-directed RNA polymerase subunit alpha
CP031221	404124	snp	A	G	G:91 A:0	CDS	-	755/1017	252/338	missense_variant c.755T>C p.Met252Thr	DEJ70_01985		Fe(3+) ABC transporter substrate-binding protein
CP031221	455809	snp	T	C	C:100 T:0	CDS	-	770/1239	257/412	missense_variant c.770A>G p.His257Arg	DEJ70_02265	ftsA	cell division protein FtsA
CP031221	995480	snp	C	T	T:92 C:0	CDS	-	7/1320	3/439	missense_variant c.7G>A p.Asp3Asn	DEJ70_04790		malate dehydrogenase
CP031221	161999	snp	C	T	T:83 C:0	CDS	-	7/873	3/290	missense_variant c.7G>A p.Glu3Lys	DEJ70_00850		IS982 family transposase
CP031221	967173	snp	G	A	A:116 G:0	CDS	+	804/969	268/322	missense_variant c.804G>A p.Met268Ile	DEJ70_04625		hypothetical protein
CP031221	733556	snp	G	A	A:86 G:0	CDS	-	806/1734	269/577	missense_variant c.806C>T p.Ala269Val	DEJ70_03505	dnaG	DNA primase
CP031221	494452	snp	G	T	T:104 G:0	CDS	-	808/1128	270/375	missense_variant c.808C>A p.Gln270Lys	DEJ70_02450		peptidylprolyl isomerase
CP031221	114205	snp	A	G	G:86 A:1	CDS	-	812/3162	271/1053	missense_variant c.812T>C p.Leu271Pro	DEJ70_00610		ankyrin repeat domain-containing protein
CP031221	1292978	snp	G	A	A:83 G:0	CDS	+	865/885	289/294	missense_variant c.865G>A p.Val289Ile	DEJ70_06305		UDP-N-acetylmuramate dehydrogenase
CP031221	19732	snp	C	A	A:63 C:0	CDS	-	964/1221	322/406	missense_variant c.964G>T p.Ala322Ser	DEJ70_00090	ribD	bifunctional diaminohydroxyphosphoribosylaminopyrimidine deaminase/5-amino-6-(5-phosphoribosylamino)uracil reductase RibD
CP031221	1022265	snp	T	C	C:95 T:0	CDS	-	997/1197	333/398	missense_variant c.997A>G p.Arg333Gly	DEJ70_04935		hypothetical protein
CP031221	1058334	snp	G	A	A:91 G:0	tRNA	+			non_coding_transcript_variant	DEJ70_05190		tRNA-Ile
CP031221	828095	complex	AT	CA	CA:80 AT:1	CDS	-	5/181	1959-02-01	stop_gained c.4_5delATinsTG p.Ile2*	DEJ70_03960		phage head-tail connector protein
CP031221	1092106	snp	T	C	C:74 T:0	CDS	+	1507/2010	503/669	stop_lost c.1507T>C p.Ter503Glnext*?	DEJ70_05350		hypothetical protein
CP031221	450421	snp	T	C	C:87 T:0	CDS	+	163/300	55/99	stop_lost c.163T>C p.Ter55Glnext*?	DEJ70_02235		oxidoreductase
CP031221	910003	snp	A	C	C:98 A:0	CDS	+	473/474	158/157	stop_lost&splice_region_variant c.473A>C p.Ter158Serext*?	DEJ70_04355		hypothetical protein
CP031221	239947	snp	C	T	T:92 C:0	CDS	+	1092/2406	364/801	synonymous_variant c.1092C>T p.Leu364Leu	DEJ70_01265		VirB4 family type IV secretion/conjugal transfer ATPase
CP031221	1239642	snp	A	G	G:73 A:0	CDS	+	1104/1488	368/495	synonymous_variant c.1104A>G p.Ala368Ala	DEJ70_06030		UbiD family decarboxylase
CP031221	585875	snp	C	T	T:15 C:1	CDS	+	120/1320	40/439	synonymous_variant c.120C>T p.Asn40Asn	DEJ70_02820		IS66 family transposase
CP031221	1319407	snp	C	T	T:101 C:0	CDS	+	1278/1341	426/446	synonymous_variant c.1278C>T p.Thr426Thr	DEJ70_06435		DNA recombination protein RmuC
CP031221	623305	snp	G	A	A:76 G:0	CDS	+	141/348	47/115	synonymous_variant c.141G>A p.Val47Val	DEJ70_02980		hypothetical protein
CP031221	1200643	snp	G	A	A:58 G:0	CDS	-	15/210	1969-05-01	synonymous_variant c.15C>T p.Tyr5Tyr	DEJ70_05840		phage tail protein
CP031221	396948	snp	C	T	T:84 C:0	CDS	-	1647/2325	549/774	synonymous_variant c.1647G>A p.Thr549Thr	DEJ70_01960		ankyrin repeat domain-containing protein
CP031221	930664	snp	G	A	A:81 G:0	CDS	-	1743/1773	581/590	synonymous_variant c.1743C>T p.Ala581Ala	DEJ70_04455		molecular chaperone HscA
CP031221	907455	snp	G	A	A:76 G:0	CDS	+	210/324	70/107	synonymous_variant c.210G>A p.Thr70Thr	DEJ70_04335		DUF721 domain-containing protein
CP031221	75132	snp	G	A	A:82 G:0	CDS	-	22/1560	8/519	synonymous_variant c.22C>T p.Leu8Leu	DEJ70_00405		cation:proton antiporter
CP031221	25813	snp	A	G	G:91 A:0	CDS	+	273/723	91/240	synonymous_variant c.273A>G p.Val91Val	DEJ70_00125		BAX inhibitor (BI)-1/YccA family protein
CP031221	1085790	snp	A	G	G:66 A:0	CDS	+	27/1968	9/655	synonymous_variant c.27A>G p.Pro9Pro	DEJ70_05330		hypothetical protein
CP031221	252123	snp	T	C	C:89 T:0	CDS	+	2937/3234	979/1077	synonymous_variant c.2937T>C p.Ser979Ser	DEJ70_01285		conjugal transfer protein
CP031221	330872	snp	T	C	C:95 T:0	CDS	+	303/792	101/263	synonymous_variant c.303T>C p.Ser101Ser	DEJ70_01650		N-acetyltransferase
CP031221	234986	snp	G	A	A:39 G:1	CDS	-	375/537	125/178	synonymous_variant c.375C>T p.His125His	DEJ70_01245		hypothetical protein
CP031221	223899	snp	A	G	G:94 A:0	CDS	+	39/1023	13/340	synonymous_variant c.39A>G p.Arg13Arg	DEJ70_01190		aspartate-semialdehyde dehydrogenase
CP031221	735837	snp	C	T	T:89 C:0	CDS	+	57/1131	19/376	synonymous_variant c.57C>T p.His19His	DEJ70_03515		hypothetical protein
CP031221	102436	snp	C	T	T:142 C:0	CDS	-	594/1206	198/401	synonymous_variant c.594G>A p.Ser198Ser	DEJ70_00565		2-C-methyl-D-erythritol 4-phosphate cytidylyltransferase
CP031221	658857	snp	C	T	T:59 C:0	CDS	+	63/1590	21/529	synonymous_variant c.63C>T p.Ile21Ile	DEJ70_03160		UDP-N-acetylmuramoyl-L-alanyl-D-glutamate--2, 6-diaminopimelate ligase
CP031221	1293134	snp	A	G	G:112 A:0	CDS	+	69/1185	23/394	synonymous_variant c.69A>G p.Val23Val	DEJ70_06310		dicarboxylate/amino acid:cation symporter
CP031221	1061789	snp	G	A	A:77 G:0	CDS	+	738/828	246/275	synonymous_variant c.738G>A p.Leu246Leu	DEJ70_05210		cytochrome c oxidase subunit 3
CP031221	987970	snp	C	T	T:84 C:0	CDS	+	768/1173	256/390	synonymous_variant c.768C>T p.Tyr256Tyr	DEJ70_04745		MFS transporter
CP031221	965460	snp	A	G	G:96 A:0	CDS	-	786/1458	262/485	synonymous_variant c.786T>C p.Asp262Asp	DEJ70_04620		TrkH family potassium uptake protein
CP031221	40590	snp	A	G	G:106 A:0
CP031221	48761	snp	G	A	A:80 G:0
CP031221	116989	snp	A	G	G:94 A:0
CP031221	284394	ins	A	AACAACATTAGTT	AACAACATTAGTT:55 A:0
CP031221	290951	snp	A	G	G:82 A:0
CP031221	293868	snp	A	G	G:109 A:0
CP031221	336509	snp	A	G	G:86 A:0
CP031221	427974	snp	C	T	T:72 C:0
CP031221	458404	snp	C	T	T:97 C:0
CP031221	465156	snp	C	T	T:101 C:0
CP031221	542038	snp	G	A	A:84 G:0
CP031221	558715	snp	A	G	G:77 A:0
CP031221	581044	snp	G	A	A:80 G:0
CP031221	600350	snp	C	T	T:64 C:0
CP031221	618423	snp	C	T	T:78 C:0
CP031221	692262	snp	G	A	A:103 G:0
CP031221	785993	snp	C	T	T:71 C:0
CP031221	803408	snp	G	A	A:82 G:0
CP031221	811091	snp	T	C	C:80 T:0
CP031221	841749	del	ATATTAGTATAG	A	A:104 ATATTAGTATAG:0
CP031221	867017	snp	T	G	G:142 T:10
CP031221	938817	snp	T	G	G:82 T:0
CP031221	961203	snp	C	T	T:100 C:0
CP031221	971620	snp	C	T	T:84 C:0
CP031221	983293	snp	T	C	C:77 T:0
CP031221	997230	snp	A	G	G:114 A:0
CP031221	1066100	snp	G	A	A:88 G:0
CP031221	1107629	snp	C	T	T:92 C:0
CP031221	1281759	del	ACTCTCC	A	A:37 ACTCTCC:0
CP031221	1301891	del	CATATAA	C	C:107 CATATAA:0
CP031221	1302568	ins	C	CATCTGAGTAATGGAGCTG	CATCTGAGTAATGGAGCTG:45 C:2
CP031221	1429514	snp	G	A	A:77 G:1

## Sheet: Hou reads on Uju genome
wAlbB-Hou reads mapped onto wAlbB-Uju genome
CHROM	POS	TYPE	REF	ALT	EVIDENCE	FTYPE	STRAND	NT_POS	AA_POS	EFFECT	LOCUS_TAG	GENE	PRODUCT
CP102671	1330184	ins	C	CTTTATA	CTTTATA:44 C:0	CDS	+	600/606	200/201	disruptive_inframe_insertion c.599_600insTTATAT p.Leu200_Tyr201insTyrMet	wAlbB-Uju_01293		hypothetical protein
CP102671	813338	del	TA	T	T:99 TA:0	CDS	+	2225/2481	742/826	frameshift_variant c.2225delA p.Asn742fs	wAlbB-Uju_00812	rcsC_1	Sensor histidine kinase RcsC
CP102671	182928	del	GA	G	G:93 GA:0	CDS	+	437/2004	146/667	frameshift_variant c.437delA p.Asn146fs	wAlbB-Uju_00186	smc_3	Chromosome partition protein Smc
CP102671	664627	del	TTAATTAATTCTAAAGGA	T	T:71 TTAATTAATTCTAAAGGA:0	CDS	+	625/693	209/230	frameshift_variant c.625_641delTTAATTCTAAAGGATAA p.Phe209fs	wAlbB-Uju_00656	tpiA	Triosephosphate isomerase
CP102671	199582	del	TTGTGCTTATTA	T	T:68 TTGTGCTTATTA:0	CDS	+	685/711	229/236	frameshift_variant c.685_695delGCTTATTATGT p.Ala229fs	wAlbB-Uju_00203		hypothetical protein
CP102671	200511	ins	A	ATG	ATG:46 A:0	CDS	+	849/864	283/287	frameshift_variant c.847_848dupGT p.Leu284fs	wAlbB-Uju_00204		IS481 family transposase ISWpi2
CP102671	227866	ins	A	ATATTAGTATAG	ATATTAGTATAG:69 A:0	CDS	-	582/606	194/201	frameshift_variant&stop_gained c.582_583insCTATACTAATA p.Cys195fs	wAlbB-Uju_00232	yhdE	dTTP/UTP pyrophosphatase
CP102671	226659	del	TATAGGTTAAAG	T	T:91 TATAGGTTAAAG:0	CDS	+			gene_fusion n.226660_226670delATAGGTTAAAG	wAlbB-Uju_00230		hypothetical protein
CP102671	262552	snp	G	A	A:70 G:0	tmRNA	-			intragenic_variant n.262552G>A	wAlbB-Uju_00269	ssrA	transfer-messenger RNA, SsrA
CP102671	229715	snp	T	C	C:92 T:0	CDS	-	1007/1938	336/645	missense_variant c.1007A>G p.Asp336Gly	wAlbB-Uju_00234		hypothetical protein
CP102671	145935	snp	T	C	C:93 T:0	CDS	+	106/252	36/83	missense_variant c.106T>C p.Tyr36His	wAlbB-Uju_00151		hypothetical protein
CP102671	96512	snp	C	T	T:99 C:0	CDS	-	1160/1830	387/609	missense_variant c.1160G>A p.Arg387Gln	wAlbB-Uju_00101	typA	GTP-binding protein TypA/BipA
CP102671	34501	snp	T	C	C:93 T:0	CDS	+	1193/1749	398/582	missense_variant c.1193T>C p.Leu398Ser	wAlbB-Uju_00036	rne	Ribonuclease E
CP102671	497434	snp	A	G	G:92 A:1	CDS	+	1405/1944	469/647	missense_variant c.1405A>G p.Ser469Gly	wAlbB-Uju_00494		ankyrin repeat domain-containing protein
CP102671	1359879	snp	C	T	T:100 C:0	CDS	+	1442/1884	481/627	missense_variant c.1442C>T p.Ala481Val	wAlbB-Uju_01322	rpoD	RNA polymerase sigma factor RpoD
CP102671	256146	snp	T	C	C:95 T:0	CDS	-	146/558	49/185	missense_variant c.146A>G p.Gln49Arg	wAlbB-Uju_00261		hypothetical protein
CP102671	902557	snp	G	A	A:111 G:0	CDS	-	151/660	51/219	missense_variant c.151C>T p.Arg51Cys	wAlbB-Uju_00897		putative oxidoreductase CT_610
CP102671	922280	snp	T	C	C:103 T:0	CDS	+	161/1935	54/644	missense_variant c.161T>C p.Ile54Thr	wAlbB-Uju_00919	uvrB	UvrABC system protein B
CP102671	798502	snp	T	C	C:113 T:0	CDS	-	1636/1653	546/550	missense_variant c.1636A>G p.Ile546Val	wAlbB-Uju_00795	rpsA	30S ribosomal protein S1
CP102671	563590	snp	C	T	T:108 C:0	CDS	-	1736/2334	579/777	missense_variant c.1736G>A p.Arg579Lys	wAlbB-Uju_00559		hypothetical protein
CP102671	493321	snp	C	T	T:108 C:0	CDS	-	1766/11907	589/3968	missense_variant c.1766G>A p.Arg589Lys	wAlbB-Uju_00493	ycf3_1	Photosystem I assembly protein Ycf3
CP102671	1482873	snp	C	T	T:113 C:0	CDS	-	176/666	59/221	missense_variant c.176G>A p.Arg59His	wAlbB-Uju_01435	tenA_2	Aminopyrimidine aminohydrolase
CP102671	1291129	snp	C	T	T:111 C:0	CDS	+	1811/1845	604/614	missense_variant c.1811C>T p.Thr604Ile	wAlbB-Uju_01246	nuoL	NADH-quinone oxidoreductase subunit L
CP102671	1080585	snp	G	A	A:98 G:0	CDS	+	203/8520	68/2839	missense_variant c.203G>A p.Arg68His	wAlbB-Uju_01066	rpoBC	Bifunctional DNA-directed RNA polymerase subunit beta-beta'
CP102671	819951	snp	G	A	A:103 G:0	CDS	-	2090/2196	697/731	missense_variant c.2090C>T p.Ser697Phe	wAlbB-Uju_00819		hypothetical protein
CP102671	716136	snp	G	A	A:86 G:0	CDS	+	209/1017	70/338	missense_variant c.209G>A p.Gly70Asp	wAlbB-Uju_00703	hemE	Uroporphyrinogen decarboxylase
CP102671	672245	snp	A	G	G:92 A:2	CDS	+	223/2265	75/754	missense_variant c.223A>G p.Met75Val	wAlbB-Uju_00665	smc_6	Chromosome partition protein Smc
CP102671	1065445	snp	C	T	T:85 C:0	CDS	-	233/627	78/208	missense_variant c.233G>A p.Cys78Tyr	wAlbB-Uju_01047	clpP	ATP-dependent Clp protease proteolytic subunit
CP102671	1261341	snp	T	C	C:106 T:0	CDS	-	248/3606	83/1201	missense_variant c.248A>G p.Tyr83Cys	wAlbB-Uju_01217		hypothetical protein
CP102671	1209562	snp	G	A	A:113 G:0	CDS	+	2557/3204	853/1067	missense_variant c.2557G>A p.Val853Ile	wAlbB-Uju_01169	carB	Carbamoyl-phosphate synthase large chain
CP102671	1369669	snp	A	G	G:97 A:0	CDS	+	265/1230	89/409	missense_variant c.265A>G p.Ser89Gly	wAlbB-Uju_01333	lolE	Lipoprotein-releasing system transmembrane protein LolE
CP102671	1178957	snp	T	C	C:103 T:0	CDS	-	266/279	89/92	missense_variant c.266A>G p.Asn89Ser	wAlbB-Uju_01139		hypothetical protein
CP102671	1192079	snp	T	C	C:117 T:0	CDS	+	26/300	1999-09-01	missense_variant c.26T>C p.Phe9Ser	wAlbB-Uju_01154		hypothetical protein
CP102671	968649	snp	A	G	G:106 A:0	CDS	+	2812/3234	938/1077	missense_variant c.2812A>G p.Lys938Glu	wAlbB-Uju_00954		hypothetical protein
CP102671	425475	snp	T	C	C:108 T:0	CDS	-	304/621	102/206	missense_variant c.304A>G p.Asn102Asp	wAlbB-Uju_00444	rpsC	30S ribosomal protein S3
CP102671	921584	snp	T	C	C:107 T:0	CDS	+	313/762	105/253	missense_variant c.313T>C p.Ser105Pro	wAlbB-Uju_00918	petC	Cytochrome c1
CP102671	986796	snp	G	A	A:86 G:0	CDS	+	318/2772	106/923	missense_variant c.318G>A p.Met106Ile	wAlbB-Uju_00969		hypothetical protein
CP102671	137037	snp	A	G	G:98 A:0	CDS	+	325/507	109/168	missense_variant c.325A>G p.Ile109Val	wAlbB-Uju_00142	coaD	Phosphopantetheine adenylyltransferase
CP102671	724717	snp	G	A	A:80 G:0	CDS	+	346/1467	116/488	missense_variant c.346G>A p.Gly116Ser	wAlbB-Uju_00711		hypothetical protein
CP102671	1114770	snp	C	T	T:108 C:0	CDS	+	391/411	131/136	missense_variant c.391C>T p.Pro131Ser	wAlbB-Uju_01094		hypothetical protein
CP102671	993575	snp	G	A	A:96 G:0	CDS	+	391/480	131/159	missense_variant c.391G>A p.Ala131Thr	wAlbB-Uju_00974	atpF_1	ATP synthase subunit b
CP102671	857317	snp	C	T	T:83 C:0	CDS	+	400/1278	134/425	missense_variant c.400C>T p.Leu134Phe	wAlbB-Uju_00848		hypothetical protein
CP102671	907747	snp	T	A	A:112 T:0	CDS	-	401/621	134/206	missense_variant c.401A>T p.Gln134Leu	wAlbB-Uju_00905	rnd_2	Ribonuclease D
CP102671	149803	snp	T	C	C:111 T:0	CDS	-	40/375	14/124	missense_variant c.40A>G p.Asn14Asp	wAlbB-Uju_00155		hypothetical protein
CP102671	69286	snp	G	A	A:102 G:0	CDS	+	40/339	14/112	missense_variant c.40G>A p.Gly14Ser	wAlbB-Uju_00073	bamE	Outer membrane protein assembly factor BamE
CP102671	556555	snp	C	T	T:83 C:0	CDS	-	436/1164	146/387	missense_variant c.436G>A p.Ala146Thr	wAlbB-Uju_00554	dacF	D-alanyl-D-alanine carboxypeptidase DacF
CP102671	110931	snp	A	G	G:77 A:0	CDS	-	446/513	149/170	missense_variant c.446T>C p.Leu149Pro	wAlbB-Uju_00115		hypothetical protein
CP102671	6721	snp	T	C	C:106 T:0	CDS	-	469/645	157/214	missense_variant c.469A>G p.Asn157Asp	wAlbB-Uju_00009		hypothetical protein
CP102671	494576	snp	G	A	A:113 G:0	CDS	-	511/11907	171/3968	missense_variant c.511C>T p.His171Tyr	wAlbB-Uju_00493	ycf3_1	Photosystem I assembly protein Ycf3
CP102671	374797	snp	A	G	G:96 A:0	CDS	+	515/1059	172/352	missense_variant c.515A>G p.Lys172Arg	wAlbB-Uju_00383		hypothetical protein
CP102671	1291687	snp	C	T	T:98 C:0	CDS	+	521/1443	174/480	missense_variant c.521C>T p.Ala174Val	wAlbB-Uju_01247	ndhD1	NAD(P)H-quinone oxidoreductase chain 4 1
CP102671	1358964	snp	T	A	A:90 T:0	CDS	+	527/1884	176/627	missense_variant c.527T>A p.Met176Lys	wAlbB-Uju_01322	rpoD	RNA polymerase sigma factor RpoD
CP102671	1517670	snp	G	A	A:94 G:0	CDS	-	544/1554	182/517	missense_variant c.544C>T p.Pro182Ser	wAlbB-Uju_01468	nusA	Transcription termination/antitermination protein NusA
CP102671	1349704	snp	C	T	T:112 C:0	CDS	-	544/1464	182/487	missense_variant c.544G>A p.Val182Ile	wAlbB-Uju_01310	degP	Periplasmic serine endoprotease DegP
CP102671	1186454	snp	A	G	G:90 A:0	CDS	+	592/1152	198/383	missense_variant c.592A>G p.Ile198Val	wAlbB-Uju_01148	dnaN	Beta sliding clamp
CP102671	489047	snp	T	C	C:105 T:0	CDS	-	6040/11907	2014/3968	missense_variant c.6040A>G p.Asn2014Asp	wAlbB-Uju_00493	ycf3_1	Photosystem I assembly protein Ycf3
CP102671	1247791	snp	C	T	T:96 C:0	CDS	-	604/1002	202/333	missense_variant c.604G>A p.Glu202Lys	wAlbB-Uju_01207		hypothetical protein
CP102671	884105	snp	A	G	G:101 A:0	CDS	-	62/927	21/308	missense_variant c.62T>C p.Leu21Ser	wAlbB-Uju_00879		hypothetical protein
CP102671	271249	snp	T	C	C:58 T:0	CDS	+	658/1452	220/483	missense_variant c.658T>C p.Ser220Pro	wAlbB-Uju_00280		hypothetical protein
CP102671	416826	snp	C	T	T:103 C:0	CDS	-	725/1068	242/355	missense_variant c.725G>A p.Arg242Gln	wAlbB-Uju_00427	rpoA	DNA-directed RNA polymerase subunit alpha
CP102671	1125815	snp	G	A	A:105 G:0	CDS	-	755/1017	252/338	missense_variant c.755C>T p.Thr252Met	wAlbB-Uju_01102	idiA	Iron deficiency-induced protein A
CP102671	1197604	snp	C	T	T:110 C:0	CDS	-	770/1239	257/412	missense_variant c.770G>A p.Arg257His	wAlbB-Uju_01159	ftsA	Cell division protein FtsA
CP102671	371069	snp	T	C	C:131 T:0	CDS	-	7/1320	3/439	missense_variant c.7A>G p.Asn3Asp	wAlbB-Uju_00378	tme	NADP-dependent malic enzyme
CP102671	342768	snp	A	G	G:117 A:0	CDS	+	804/969	268/322	missense_variant c.804A>G p.Ile268Met	wAlbB-Uju_00343		hypothetical protein
CP102671	117142	snp	A	G	G:105 A:0	CDS	-	806/1734	269/577	missense_variant c.806T>C p.Val269Ala	wAlbB-Uju_00121	dnaG	DNA primase
CP102671	1235038	snp	T	G	G:108 T:0	CDS	-	808/1128	270/375	missense_variant c.808A>C p.Lys270Gln	wAlbB-Uju_01195	surA_2	Chaperone SurA
CP102671	827856	snp	G	A	A:101 G:0	CDS	-	812/3162	271/1053	missense_variant c.812C>T p.Pro271Leu	wAlbB-Uju_00824		hypothetical protein
CP102671	525492	snp	A	G	G:116 A:0	CDS	+	865/885	289/294	missense_variant c.865A>G p.Ile289Val	wAlbB-Uju_00522	murB	UDP-N-acetylenolpyruvoylglucosamine reductase
CP102671	733382	snp	A	C	C:104 A:0	CDS	-	964/1221	322/406	missense_variant c.964T>G p.Ser322Ala	wAlbB-Uju_00720	ribD	Riboflavin biosynthesis protein RibD
CP102671	405419	snp	C	T	T:114 C:0	CDS	-	997/1197	333/398	missense_variant c.997G>A p.Gly333Arg	wAlbB-Uju_00415		hypothetical protein
CP102671	1484354	snp	T	C	C:101 T:0	tRNA	-			non_coding_transcript_variant	wAlbB-Uju_01437		tRNA-Ile
CP102671	1150121	snp	T	C	C:110 T:11	CDS	-	626/627	209/208	splice_region_variant&stop_retained_variant c.626A>G p.Ter209Ter	wAlbB-Uju_01125	nth	Endonuclease III
CP102671	1448194	snp	G	A	A:105 G:0	CDS	-	1024/1527	342/508	stop_gained c.1024C>T p.Gln342*	wAlbB-Uju_01400	smc_8	Chromosome partition protein Smc
CP102671	1192216	snp	C	T	T:108 C:0	CDS	+	163/300	55/99	stop_gained c.163C>T p.Gln55*	wAlbB-Uju_01154		hypothetical protein
CP102671	298643	snp	C	A	A:110 C:0	CDS	+	425/1062	142/353	stop_gained c.425C>A p.Ser142*	wAlbB-Uju_00304	dinG	3'-5' exonuclease DinG
CP102671	956598	snp	T	C	C:90 T:0	CDS	+	1092/2406	364/801	synonymous_variant c.1092T>C p.Leu364Leu	wAlbB-Uju_00950	virB4_1	Type IV secretion system protein virB4
CP102671	640428	snp	C	T	T:115 C:0	CDS	-	1104/1488	368/495	synonymous_variant c.1104G>A p.Ala368Ala	wAlbB-Uju_00634	ubiD	3-octaprenyl-4-hydroxybenzoate carboxy-lyase
CP102671	555731	snp	T	C	C:84 T:0	CDS	+	1278/1341	426/446	synonymous_variant c.1278T>C p.Thr426Thr	wAlbB-Uju_00553		hypothetical protein
CP102671	2961	snp	A	G	G:85 A:0	CDS	+	135/342	45/113	synonymous_variant c.135A>G p.Val45Val	wAlbB-Uju_00004		hypothetical protein
CP102671	674645	snp	T	C	C:94 T:0	CDS	+	15/210	1969-05-01	synonymous_variant c.15T>C p.Tyr5Tyr	wAlbB-Uju_00667		hypothetical protein
CP102671	1118639	snp	T	C	C:108 T:0	CDS	-	1647/2202	549/733	synonymous_variant c.1647A>G p.Thr549Thr	wAlbB-Uju_01097		hypothetical protein
CP102671	307451	snp	A	G	G:116 A:0	CDS	-	1743/1773	581/590	synonymous_variant c.1743T>C p.Ala581Ala	wAlbB-Uju_00311	hscA	Chaperone protein HscA
CP102671	296095	snp	A	G	G:103 A:0	CDS	+	210/324	70/107	synonymous_variant c.210A>G p.Thr70Thr	wAlbB-Uju_00300		hypothetical protein
CP102671	788788	snp	A	G	G:120 A:0	CDS	-	22/1560	8/519	synonymous_variant c.22T>C p.Leu8Leu	wAlbB-Uju_00785	ndhB	NAD(P)H-quinone oxidoreductase subunit 2, chloroplastic
CP102671	739463	snp	G	A	A:108 G:0	CDS	+	273/723	91/240	synonymous_variant c.273G>A p.Val91Val	wAlbB-Uju_00727	ybhL	Inner membrane protein YbhL
CP102671	1455713	snp	C	T	T:90 C:0	CDS	-	27/1968	9/655	synonymous_variant c.27G>A p.Pro9Pro	wAlbB-Uju_01406		hypothetical protein
CP102671	892106	snp	C	T	T:27 C:1	CDS	-	291/300	97/99	synonymous_variant c.291G>A p.Gln97Gln	wAlbB-Uju_00886		hypothetical protein
CP102671	968774	snp	C	T	T:112 C:0	CDS	+	2937/3234	979/1077	synonymous_variant c.2937C>T p.Ser979Ser	wAlbB-Uju_00954		hypothetical protein
CP102671	1051360	snp	C	T	T:111 C:0	CDS	+	303/792	101/263	synonymous_variant c.303C>T p.Ser101Ser	wAlbB-Uju_01033		hypothetical protein
CP102671	940550	snp	G	A	A:89 G:0	CDS	+	39/1023	13/340	synonymous_variant c.39G>A p.Arg13Arg	wAlbB-Uju_00935	asd2	Aspartate-semialdehyde dehydrogenase 2
CP102671	619237	snp	T	C	C:59 T:0	CDS	+	414/534	138/177	synonymous_variant c.414T>C p.Ala138Ala	wAlbB-Uju_00608		hypothetical protein
CP102671	119423	snp	T	C	C:89 T:0	CDS	+	57/1131	19/376	synonymous_variant c.57T>C p.His19His	wAlbB-Uju_00123		hypothetical protein
CP102671	816093	snp	T	C	C:114 T:0	CDS	-	594/1206	198/401	synonymous_variant c.594A>G p.Ser198Ser	wAlbB-Uju_00815	ispDF	Bifunctional enzyme IspD/IspF
CP102671	38681	snp	T	C	C:85 T:0	CDS	+	63/1590	21/529	synonymous_variant c.63T>C p.Ile21Ile	wAlbB-Uju_00040	murE	UDP-N-acetylmuramoyl-L-alanyl-D-glutamate--2, 6-diaminopimelate ligase
CP102671	525648	snp	G	A	A:118 G:0	CDS	+	69/1185	23/394	synonymous_variant c.69G>A p.Val23Val	wAlbB-Uju_00523	gltP	Proton/glutamate-aspartate symporter
CP102671	271323	snp	A	G	G:16 A:0	CDS	+	732/1452	244/483	synonymous_variant c.732A>G p.Val244Val	wAlbB-Uju_00280		hypothetical protein
CP102671	1480899	snp	T	C	C:107 T:0	CDS	-	738/828	246/275	synonymous_variant c.738A>G p.Leu246Leu	wAlbB-Uju_01433	ctaE	Cytochrome c oxidase subunit 3
CP102671	363565	snp	T	C	C:93 T:0	CDS	+	768/1173	256/390	synonymous_variant c.768T>C p.Tyr256Tyr	wAlbB-Uju_00368	mdtL	Multidrug resistance protein MdtL
CP102671	341055	snp	G	A	A:96 G:0	CDS	-	786/1458	262/485	synonymous_variant c.786C>T p.Asp262Asp	wAlbB-Uju_00342	trkG	Trk system potassium uptake protein TrkG
CP102671	539845	snp	A	G	G:76 A:3	CDS	+	939/945	313/314	synonymous_variant c.939A>G p.Leu313Leu	wAlbB-Uju_00536		hypothetical protein
CP102671	67108	snp	C	T	T:100 C:9
CP102671	67202	ins	A	ACTCTCC	ACTCTCC:58 A:0
CP102671	75079	snp	A	G	G:71 A:0
CP102671	78283	snp	G	T	T:75 G:7
CP102671	80642	snp	C	T	T:85 C:8
CP102671	169579	snp	T	C	C:84 T:0
CP102671	189401	snp	A	G	G:85 A:0
CP102671	197093	snp	C	T	T:93 C:0
CP102671	206174	ins	G	GGGGAGA	GGGGAGA:19 G:0
CP102671	216508	complex	CA	AT	AT:79 CA:2
CP102671	315605	snp	G	T	T:112 G:0
CP102671	336798	snp	T	C	C:87 T:0
CP102671	347215	snp	T	C	C:109 T:0
CP102671	358888	snp	C	T	T:102 C:0
CP102671	372819	snp	G	A	A:111 G:0
CP102671	376278	snp	A	G	G:94 A:0
CP102671	440681	snp	T	C	C:94 T:0
CP102671	463010	snp	C	T	T:98 C:0
CP102671	504249	del	ACTCTCC	A	A:32 ACTCTCC:0
CP102671	527917	snp	G	A	A:91 G:0
CP102671	538874	del	CATCTGAGTAATGGAGCTG	C	C:59 CATCTGAGTAATGGAGCTG:0
CP102671	558304	ins	A	AGG	AGG:77 A:5
CP102671	754228	snp	G	A	A:97 G:0
CP102671	762417	snp	A	G	G:124 A:0
CP102671	802739	snp	A	G	G:107 A:0
CP102671	830640	snp	G	A	A:97 G:0
CP102671	871129	snp	G	A	A:96 G:4
CP102671	1004693	del	AACAACATTAGTT	A	A:64 AACAACATTAGTT:0
CP102671	1011262	snp	G	A	A:82 G:0
CP102671	1014179	snp	G	A	A:101 G:0
CP102671	1151412	snp	T	C	C:102 T:0
CP102671	1200199	snp	T	C	C:99 T:0
CP102671	1206951	snp	T	C	C:98 T:0
CP102671	1270639	del	ACTCTCC	A	A:34 ACTCTCC:1
CP102671	1282318	snp	A	G	G:105 A:0
CP102671	1319438	snp	T	C	C:98 T:8
CP102671	1431468	snp	A	G	G:93 A:0
CP102671	1476588	snp	T	C	C:114 T:0
CP102671	1504455	snp	T	C	C:99 T:0
CP102671	1504899	del	ATTTTTCTGAAAAGCAATGTGTTTGCTATTAAG	A	A:20 ATTTTTCTGAAAAGCAATGTGTTTGCTATTAAG:0
CP102671	1521387	snp	T	C	C:116 T:0

## Sheet: Hou reads on Hou genome
wAlbB-Hou reads mapped onto wAlbB-Hou genome
CHROM	POS	TYPE	REF	ALT	EVIDENCE	FTYPE	STRAND	NT_POS	AA_POS	EFFECT	LOCUS_TAG	GENE	PRODUCT
CP031221	N/A	N/A	N/A	N/A	N/A	N/A	N/A	N/A	N/A	N/A	N/A	N/A	N/A

## Sheet: Uju-MC reads on Uju genome
wAlbB-Uju-MC reads mapped onto wAlbB-Uju genome
CHROM	POS	TYPE	REF	ALT	EVIDENCE	FTYPE	STRAND	NT_POS	AA_POS	EFFECT	LOCUS_TAG	GENE	PRODUCT
CP102671	N/A	N/A	N/A	N/A	N/A	N/A	N/A	N/A	N/A	N/A	N/A	N/A	N/A

## Sheet: Uju-MC reads on Hou genome
wAlbB-Uju-MC reads mapped onto wAlbB-Hou genome
CHROM	POS	TYPE	REF	ALT	EVIDENCE	FTYPE	STRAND	NT_POS	AA_POS	EFFECT	LOCUS_TAG	GENE	PRODUCT
CP031221	611	snp	A	G	G:105 A:0	CDS	+	209/1017	70/338	missense_variant c.209A>G p.Asp70Gly	DEJ70_00005		uroporphyrinogen decarboxylase
CP031221	9192	snp	A	G	G:76 A:0	CDS	+	346/1467	116/488	missense_variant c.346A>G p.Ser116Gly	DEJ70_00045		N-acetylmuramoyl-L-alanine amidase
CP031221	19732	snp	C	A	A:86 C:0	CDS	-	964/1221	322/406	missense_variant c.964G>T p.Ala322Ser	DEJ70_00090	ribD	bifunctional diaminohydroxyphosphoribosylaminopyrimidine deaminase/5-amino-6-(5-phosphoribosylamino)uracil reductase RibD
CP031221	25813	snp	A	G	G:103 A:0	CDS	+	273/723	91/240	synonymous_variant c.273A>G p.Val91Val	DEJ70_00125		BAX inhibitor (BI)-1/YccA family protein
CP031221	40590	snp	A	G	G:83 A:0
CP031221	48761	snp	G	A	A:71 G:0
CP031221	75132	snp	G	A	A:82 G:0	CDS	-	22/1560	8/519	synonymous_variant c.22C>T p.Leu8Leu	DEJ70_00405		cation:proton antiporter
CP031221	84846	snp	C	T	T:91 C:0	CDS	-	1636/1653	546/550	missense_variant c.1636G>A p.Val546Ile	DEJ70_00455		30S ribosomal protein S1
CP031221	89083	snp	G	A	A:81 G:0	CDS	-	287/300	96/99	missense_variant c.287C>T p.Thr96Ile	DEJ70_00475		terminase
CP031221	102436	snp	C	T	T:112 C:0	CDS	-	594/1206	198/401	synonymous_variant c.594G>A p.Ser198Ser	DEJ70_00565		2-C-methyl-D-erythritol 4-phosphate cytidylyltransferase
CP031221	106150	del	ACTCTCC	A	A:58 ACTCTCC:1
CP031221	106300	snp	A	G	G:83 A:0	CDS	-	2090/2169	697/722	missense_variant c.2090T>C p.Phe697Ser	DEJ70_00585		hypothetical protein
CP031221	114205	snp	A	G	G:86 A:0	CDS	-	812/3162	271/1053	missense_variant c.812T>C p.Leu271Pro	DEJ70_00610		ankyrin repeat domain-containing protein
CP031221	116989	snp	A	G	G:80 A:0
CP031221	143666	snp	T	C	C:95 T:0	CDS	+	400/1278	134/425	missense_variant c.400T>C p.Phe134Leu	DEJ70_00735		DUF21 domain-containing protein
CP031221	161999	snp	C	T	T:43 C:0	CDS	-	7/873	3/290	missense_variant c.7G>A p.Glu3Lys	DEJ70_00850		IS982 family transposase
CP031221	170454	snp	G	A	A:77 G:0	CDS	-	62/927	21/308	missense_variant c.62C>T p.Ser21Leu	DEJ70_00900		hypothetical protein
CP031221	188906	snp	A	G	G:87 A:0	CDS	-	151/660	51/219	missense_variant c.151T>C p.Cys51Arg	DEJ70_01010		CADD family putative folate metabolism protein
CP031221	195305	snp	A	T	T:77 A:0	CDS	-	401/621	134/206	missense_variant c.401T>A p.Leu134Gln	DEJ70_01060		ribonuclease D
CP031221	209142	snp	C	T	T:69 C:0	CDS	+	313/762	105/253	missense_variant c.313C>T p.Pro105Ser	DEJ70_01125		cytochrome c1
CP031221	209838	snp	C	T	T:79 C:0	CDS	+	161/1935	54/644	missense_variant c.161C>T p.Thr54Ile	DEJ70_01130		excinuclease ABC subunit UvrB
CP031221	223899	snp	A	G	G:73 A:0	CDS	+	39/1023	13/340	synonymous_variant c.39A>G p.Arg13Arg	DEJ70_01190		aspartate-semialdehyde dehydrogenase
CP031221	229888	snp	G	A	A:32 G:0	CDS	+	20/873	7/290	missense_variant c.20G>A p.Gly7Glu	DEJ70_01220		IS982 family transposase
CP031221	234986	snp	G	A	A:18 G:2	CDS	-	375/537	125/178	synonymous_variant c.375C>T p.His125His	DEJ70_01245		hypothetical protein
CP031221	239947	snp	C	T	T:83 C:0	CDS	+	1092/2406	364/801	synonymous_variant c.1092C>T p.Leu364Leu	DEJ70_01265		VirB4 family type IV secretion/conjugal transfer ATPase
CP031221	251998	snp	G	A	A:95 G:0	CDS	+	2812/3234	938/1077	missense_variant c.2812G>A p.Glu938Lys	DEJ70_01285		conjugal transfer protein
CP031221	252123	snp	T	C	C:78 T:0	CDS	+	2937/3234	979/1077	synonymous_variant c.2937T>C p.Ser979Ser	DEJ70_01285		conjugal transfer protein
CP031221	266497	snp	A	G	G:95 A:0	CDS	+	318/2772	106/923	missense_variant c.318A>G p.Ile106Met	DEJ70_01340		hypothetical protein
CP031221	273276	snp	A	G	G:86 A:0	CDS	+	391/480	131/159	missense_variant c.391A>G p.Thr131Ala	DEJ70_01365		hypothetical protein
CP031221	284394	ins	A	AACAACATTAGTT	AACAACATTAGTT:55 A:0
CP031221	290951	snp	A	G	G:97 A:0
CP031221	293868	snp	A	G	G:74 A:0
CP031221	330872	snp	T	C	C:74 T:0	CDS	+	303/792	101/263	synonymous_variant c.303T>C p.Ser101Ser	DEJ70_01650		N-acetyltransferase
CP031221	336509	snp	A	G	G:71 A:0
CP031221	344957	snp	T	C	C:90 T:0	CDS	-	233/627	78/208	missense_variant c.233A>G p.Tyr78Cys	DEJ70_01720	clpP	ATP-dependent Clp endopeptidase proteolytic subunit ClpP
CP031221	360097	snp	A	G	G:86 A:0	CDS	+	203/8520	68/2839	missense_variant c.203A>G p.His68Arg	DEJ70_01820		DNA-directed RNA polymerase subunit beta/beta'
CP031221	394282	snp	T	C	C:93 T:0	CDS	+	391/411	131/136	missense_variant c.391T>C p.Ser131Pro	DEJ70_01950		hypothetical protein
CP031221	396948	snp	C	T	T:92 C:0	CDS	-	1647/2325	549/774	synonymous_variant c.1647G>A p.Thr549Thr	DEJ70_01960		ankyrin repeat domain-containing protein
CP031221	404124	snp	A	G	G:82 A:0	CDS	-	755/1017	252/338	missense_variant c.755T>C p.Met252Thr	DEJ70_01985		Fe(3+) ABC transporter substrate-binding protein
CP031221	427974	snp	C	T	T:72 C:0
CP031221	437162	snp	C	T	T:103 C:0	CDS	-	266/279	89/92	missense_variant c.266G>A p.Ser89Asn	DEJ70_02155		hypothetical protein
CP031221	444659	snp	G	A	A:89 G:0	CDS	+	592/1152	198/383	missense_variant c.592G>A p.Val198Ile	DEJ70_02205		DNA polymerase III subunit beta
CP031221	450284	snp	C	T	T:85 C:0	CDS	+	26/300	1999-09-01	missense_variant c.26C>T p.Ser9Phe	DEJ70_02235		oxidoreductase
CP031221	450421	snp	T	C	C:91 T:0	CDS	+	163/300	55/99	stop_lost c.163T>C p.Ter55Glnext*?	DEJ70_02235		oxidoreductase
CP031221	455809	snp	T	C	C:79 T:0	CDS	-	770/1239	257/412	missense_variant c.770A>G p.His257Arg	DEJ70_02265	ftsA	cell division protein FtsA
CP031221	458404	snp	C	T	T:78 C:0
CP031221	465156	snp	C	T	T:92 C:0
CP031221	467767	snp	A	G	G:80 A:0	CDS	+	2557/3204	853/1067	missense_variant c.2557A>G p.Ile853Val	DEJ70_02315		carbamoyl-phosphate synthase large subunit
CP031221	494452	snp	G	T	T:84 G:0	CDS	-	808/1128	270/375	missense_variant c.808C>A p.Gln270Lys	DEJ70_02450		peptidylprolyl isomerase
CP031221	507205	snp	T	C	C:87 T:0	CDS	-	604/1002	202/333	missense_variant c.604A>G p.Lys202Glu	DEJ70_02515		hypothetical protein
CP031221	521067	snp	C	T	T:82 C:0	CDS	-	248/3606	83/1201	missense_variant c.248G>A p.Cys83Tyr	DEJ70_02570		ankyrin repeat domain-containing protein
CP031221	542038	snp	G	A	A:82 G:0
CP031221	550849	snp	T	C	C:89 T:0	CDS	+	1814/1848	605/615	missense_variant c.1814T>C p.Ile605Thr	DEJ70_02715		NADH-quinone oxidoreductase subunit L
CP031221	551407	snp	T	C	C:80 T:0	CDS	+	521/1443	174/480	missense_variant c.521T>C p.Val174Ala	DEJ70_02720		NADH-quinone oxidoreductase subunit M
CP031221	558715	snp	A	G	G:97 A:2
CP031221	581044	snp	G	A	A:76 G:0
CP031221	585875	snp	C	T	T:11 C:0	CDS	+	120/1320	40/439	synonymous_variant c.120C>T p.Asn40Asn	DEJ70_02820		IS66 family transposase
CP031221	600350	snp	C	T	T:83 C:0
CP031221	613503	snp	A	G	G:101 A:0	CDS	-	544/1554	182/517	missense_variant c.544T>C p.Ser182Pro	DEJ70_02940		transcription termination/antitermination protein NusA
CP031221	618423	snp	C	T	T:73 C:0
CP031221	623305	snp	G	A	A:93 G:0	CDS	+	141/348	47/115	synonymous_variant c.141G>A p.Val47Val	DEJ70_02980		hypothetical protein
CP031221	627065	snp	C	T	T:86 C:0	CDS	-	469/645	157/214	missense_variant c.469G>A p.Asp157Asn	DEJ70_03005		hypothetical protein
CP031221	654677	snp	C	T	T:75 C:0	CDS	+	1193/1749	398/582	missense_variant c.1193C>T p.Ser398Leu	DEJ70_03140		ribonuclease E/G
CP031221	658857	snp	C	T	T:85 C:0	CDS	+	63/1590	21/529	synonymous_variant c.63C>T p.Ile21Ile	DEJ70_03160		UDP-N-acetylmuramoyl-L-alanyl-D-glutamate--2, 6-diaminopimelate ligase
CP031221	686469	snp	A	G	G:85 A:0	CDS	+	40/339	14/112	missense_variant c.40A>G p.Ser14Gly	DEJ70_03300		outer membrane protein assembly factor BamE
CP031221	692262	snp	G	A	A:69 G:0
CP031221	712926	snp	T	C	C:65 T:0	CDS	-	1160/1830	387/609	missense_variant c.1160A>G p.Gln387Arg	DEJ70_03415	typA	translational GTPase TypA
CP031221	727345	snp	G	A	A:96 G:7
CP031221	733556	snp	G	A	A:80 G:0	CDS	-	806/1734	269/577	missense_variant c.806C>T p.Ala269Val	DEJ70_03505	dnaG	DNA primase
CP031221	735837	snp	C	T	T:75 C:0	CDS	+	57/1131	19/376	synonymous_variant c.57C>T p.His19His	DEJ70_03515		hypothetical protein
CP031221	753451	snp	G	A	A:91 G:0	CDS	+	325/507	109/168	missense_variant c.325G>A p.Val109Ile	DEJ70_03605		pantetheine-phosphate adenylyltransferase
CP031221	762349	snp	C	T	T:111 C:0	CDS	+	151/297	51/98	missense_variant c.151C>T p.His51Tyr	DEJ70_03650		hypothetical protein
CP031221	766217	snp	C	T	T:83 C:0	CDS	-	40/1182	14/393	missense_variant c.40G>A p.Asp14Asn	DEJ70_03665		hypothetical protein
CP031221	785993	snp	C	T	T:82 C:0
CP031221	799342	ins	G	GA	GA:89 G:0	CDS	+	437/2075	146/690	frameshift_variant c.436dupA p.Met146fs	DEJ70_03810		hypothetical protein
CP031221	803408	snp	G	A	A:90 G:0
CP031221	811091	snp	T	C	C:65 T:0
CP031221	813580	ins	T	TTGTGCTTATTA	TTGTGCTTATTA:62 T:3	CDS	+	685/705	229/234	frameshift_variant c.684_685insGCTTATTATGT p.Ile229fs	DEJ70_03875		ankyrin repeat domain-containing protein
CP031221	819054	del	CTTATA	C	C:51 CTTATA:3
CP031221	828095	complex	AT	CA	CA:66 AT:5	CDS	-	5/181	1959-02-01	stop_gained c.4_5delATinsTG p.Ile2*	DEJ70_03960		phage head-tail connector protein
CP031221	840553	ins	T	TATAGGTTAAAG	TATAGGTTAAAG:77 T:4	CDS	+	2218/2241	740/746	frameshift_variant&stop_gained c.2217_2218insATAGGTTAAAG p.Cys740fs	DEJ70_04010		hypothetical protein
CP031221	841749	del	ATATTAGTATAG	A	A:87 ATATTAGTATAG:0
CP031221	843609	snp	C	T	T:73 C:0	CDS	-	1007/1938	336/645	missense_variant c.1007G>A p.Gly336Asp	DEJ70_04030		hypothetical protein
CP031221	867017	snp	T	G	G:72 T:1
CP031221	868323	ins	T	TC	TC:39 T:0	CDS	+	129/141	43/46	frameshift_variant c.128_129insC p.Pro45fs	DEJ70_04140		hypothetical protein
CP031221	868836	snp	C	T	T:71 C:0	CDS	-	146/558	49/185	missense_variant c.146G>A p.Arg49Gln	DEJ70_04145		hypothetical protein
CP031221	874039	snp	A	G	G:74 A:0	tmRNA	-			intragenic_variant n.874039A>G	DEJ70_04175	ssrA	transfer-messenger RNA
CP031221	882736	snp	C	T	T:106 C:0	CDS	+	493/1191	165/396	missense_variant c.493C>T p.Pro165Ser	DEJ70_04230		hypothetical protein
CP031221	907455	snp	G	A	A:87 G:0	CDS	+	210/324	70/107	synonymous_variant c.210G>A p.Thr70Thr	DEJ70_04335		DUF721 domain-containing protein
CP031221	910003	snp	A	C	C:74 A:0	CDS	+	473/474	158/157	stop_lost&splice_region_variant c.473A>C p.Ter158Serext*?	DEJ70_04355		hypothetical protein
CP031221	930664	snp	G	A	A:101 G:0	CDS	-	1743/1773	581/590	synonymous_variant c.1743C>T p.Ala581Ala	DEJ70_04455		molecular chaperone HscA
CP031221	938817	snp	T	G	G:83 T:0
CP031221	961203	snp	C	T	T:85 C:0
CP031221	965460	snp	A	G	G:73 A:0	CDS	-	786/1458	262/485	synonymous_variant c.786T>C p.Asp262Asp	DEJ70_04620		TrkH family potassium uptake protein
CP031221	967173	snp	G	A	A:83 G:0	CDS	+	804/969	268/322	missense_variant c.804G>A p.Met268Ile	DEJ70_04625		hypothetical protein
CP031221	971620	snp	C	T	T:75 C:0
CP031221	983293	snp	T	C	C:81 T:0
CP031221	987970	snp	C	T	T:68 C:0	CDS	+	768/1173	256/390	synonymous_variant c.768C>T p.Tyr256Tyr	DEJ70_04745		MFS transporter
CP031221	995480	snp	C	T	T:82 C:0	CDS	-	7/1320	3/439	missense_variant c.7G>A p.Asp3Asn	DEJ70_04790		malate dehydrogenase
CP031221	997230	snp	A	G	G:90 A:0
CP031221	999208	snp	G	A	A:85 G:0	CDS	+	515/1059	172/352	missense_variant c.515G>A p.Arg172Lys	DEJ70_04815		M23 family peptidase
CP031221	1000689	snp	G	A	A:79 G:0	regulatory	+			intragenic_variant n.1000689G>A
CP031221	1011744	ins	T	TC	TC:50 T:2	CDS	+	801/813	267/270	frameshift_variant c.800_801insC p.Pro269fs	DEJ70_04875		IS982 family transposase
CP031221	1022265	snp	T	C	C:98 T:0	CDS	-	997/1197	333/398	missense_variant c.997A>G p.Arg333Gly	DEJ70_04935		hypothetical protein
CP031221	1033672	snp	T	C	C:92 T:0	CDS	-	725/1068	242/355	missense_variant c.725A>G p.Gln242Arg	DEJ70_05000		DNA-directed RNA polymerase subunit alpha
CP031221	1042321	snp	C	T	T:86 C:0	CDS	-	304/621	102/206	missense_variant c.304G>A p.Asp102Asn	DEJ70_05085		30S ribosomal protein S3
CP031221	1058334	snp	G	A	A:108 G:0	tRNA	+			non_coding_transcript_variant	DEJ70_05190		tRNA-Ile
CP031221	1059815	snp	A	G	G:95 A:0	CDS	+	176/666	59/221	missense_variant c.176A>G p.His59Arg	DEJ70_05200		TenA family transcriptional regulator
CP031221	1061789	snp	G	A	A:58 G:0	CDS	+	738/828	246/275	synonymous_variant c.738G>A p.Leu246Leu	DEJ70_05210		cytochrome c oxidase subunit 3
CP031221	1066100	snp	G	A	A:75 G:0
CP031221	1085790	snp	A	G	G:83 A:0	CDS	+	27/1968	9/655	synonymous_variant c.27A>G p.Pro9Pro	DEJ70_05330		hypothetical protein
CP031221	1092106	snp	T	C	C:72 T:0	CDS	+	1507/2010	503/669	stop_lost c.1507T>C p.Ter503Glnext*?	DEJ70_05350		hypothetical protein
CP031221	1107629	snp	C	T	T:93 C:0
CP031221	1168323	snp	C	T	T:80 C:0	CDS	-	265/1230	89/409	missense_variant c.265G>A p.Gly89Ser	DEJ70_05670		lipoprotein-releasing ABC transporter permease subunit
CP031221	1178113	snp	A	G	G:76 A:0	CDS	-	1442/1884	481/627	missense_variant c.1442T>C p.Val481Ala	DEJ70_05725		RNA polymerase sigma factor RpoD
CP031221	1179028	snp	T	A	A:60 T:0	CDS	-	527/1884	176/627	missense_variant c.527A>T p.Lys176Met	DEJ70_05725		RNA polymerase sigma factor RpoD
CP031221	1188288	snp	A	G	G:79 A:0	CDS	+	544/1464	182/487	missense_variant c.544A>G p.Ile182Val	DEJ70_05790		DegQ family serine endoprotease
CP031221	1200643	snp	G	A	A:107 G:0	CDS	-	15/210	1969-05-01	synonymous_variant c.15C>T p.Tyr5Tyr	DEJ70_05840		phage tail protein
CP031221	1203043	snp	C	T	T:86 C:1	CDS	-	223/2265	75/754	missense_variant c.223G>A p.Val75Met	DEJ70_05850		phage tail tape measure protein
CP031221	1213643	ins	T	TTTATCCTTTAGAATTAA	TTTATCCTTTAGAATTAA:58 T:2	CDS	-	706/732	236/243	frameshift_variant&stop_gained c.706_707insTTAATTCTAAAGGATAA p.Asn236fs	DEJ70_05910	tpiA	triose-phosphate isomerase
CP031221	1239642	snp	A	G	G:84 A:0	CDS	+	1104/1488	368/495	synonymous_variant c.1104A>G p.Ala368Ala	DEJ70_06030		UbiD family decarboxylase
CP031221	1257122	snp	G	A	A:41 G:0	CDS	-	485/1022	162/339	missense_variant c.485C>T p.Pro162Leu	DEJ70_06130		hypothetical protein
CP031221	1281759	del	ACTCTCC	A	A:22 ACTCTCC:0
CP031221	1292978	snp	G	A	A:74 G:0	CDS	+	865/885	289/294	missense_variant c.865G>A p.Val289Ile	DEJ70_06305		UDP-N-acetylmuramate dehydrogenase
CP031221	1293134	snp	A	G	G:76 A:0	CDS	+	69/1185	23/394	synonymous_variant c.69A>G p.Val23Val	DEJ70_06310		dicarboxylate/amino acid:cation symporter
CP031221	1301891	del	CATATAA	C	C:92 CATATAA:0
CP031221	1319407	snp	C	T	T:85 C:0	CDS	+	1278/1341	426/446	synonymous_variant c.1278C>T p.Thr426Thr	DEJ70_06435		DNA recombination protein RmuC
CP031221	1320231	snp	T	C	C:93 T:0	CDS	-	379/1107	127/368	missense_variant c.379A>G p.Thr127Ala	DEJ70_06440		D-alanyl-D-alanine carboxypeptidase
CP031221	1327268	snp	T	C	C:89 T:0	CDS	-	1736/2334	579/777	missense_variant c.1736A>G p.Lys579Arg	DEJ70_06465		hypothetical protein
CP031221	1373220	snp	C	T	T:59 C:0	CDS	-	1405/1944	469/647	missense_variant c.1405G>A p.Gly469Ser	DEJ70_06660		ankyrin repeat domain-containing protein
CP031221	1376078	snp	T	C	C:93 T:0	CDS	+	511/1746	171/581	missense_variant c.511T>C p.Tyr171His	DEJ70_06665		hypothetical protein
CP031221	1377333	snp	A	G	G:78 A:0	CDS	+	11/1272	4/423	missense_variant c.11A>G p.Lys4Arg	DEJ70_06670		hypothetical protein
CP031221	1381607	snp	G	A	A:86 G:0	CDS	+	1279/1824	427/607	missense_variant c.1279G>A p.Asp427Asn	DEJ70_06680		hypothetical protein
CP031221	1429514	snp	G	A	A:48 G:0
